# Supplementary material for: Deep Learning Analysis for Predicting Tumor Spread through Air Space in Early-Stage Lung Adenocarcinoma Pathology Images
Source: Cancers (Basel). 2024 Jun 3;16(11):2132. doi: 10.3390/cancers16112132 (PMC11172106; doi:10.3390/cancers16112132)
Supplement: Supplementary file 1 [file cancers-16-02132-s001.zip]

Archive with 1 entries (1 files):
- cancers-2996689-supplementary.pdf
